# Supplementary material for: Unveiling the Impact of Drying Methods on Phytochemical Composition and Antioxidant Activity of Anthemis palestina
Source: Plants (Basel). 2023 Nov 20;12(22):3914. doi: 10.3390/plants12223914 (PMC10674521; doi:10.3390/plants12223914)
Supplement: Supplementary file 1 [file plants-12-03914-s001.zip]

Archive with 1 entries (1 files):
- plants-2662932-supplementary.pdf
